# Supplementary material for: A novel methylation marker on the CLEC14A gene for cervical cancer screening
Source: Front Oncol. 2026 Apr 14;16:1730952. doi: 10.3389/fonc.2026.1730952 (PMC13121111; doi:10.3389/fonc.2026.1730952)
Supplement: Supplementary file 1 [file Table1.xlsx]

## Sheet: Sheet1
Primers and oligos	Sequence 5’ to 3’
Bisulfite sequencing assay
bis-nCLE-F	TTGTAGGTTGGAAGGAGA
bis-nCLE-R	ACCTCAATCCCAAATAAA
QASM assay
CL-F	TTATTTGTGTAAGTATTAGTTTGAGGTTTT
CL-R	ATCCCAAATAAACTAAAATCCAAAAC
CL-uP	5’FAM-TGTGTTTTGGGGTT-3’BHQ MGB
CL-mP	5’VIC-TCGCGTTTCGGGGTC-3’BHQ MGB
